# Supplementary material for: FOXP3+ regulatory T cell perturbation mediated by the IFNγ-STAT1-IFITM3 feedback loop is essential for anti-tumor immunity
Source: Nat Commun. 2024 Jan 2;15:122. doi: 10.1038/s41467-023-44391-9 (PMC10761945; doi:10.1038/s41467-023-44391-9)
Supplement: Supplementary file 4 — Source Data [file 41467_2023_44391_MOESM4_ESM.xlsx]

## Sheet: Figure1
	Figure 1a
		IFITM3 mRNA expression
		Tumor	7.923	7.10538	6.98458	6.48895	7.28363	7.40926	7.87596	7.15897	7.70208	8.36295	8.73638	7.13116	7.90841	7.28541	8.99684	7.45146	7.92295	9.63271	9.23523	7.63118	6.19941	8.07265	8.17035	7.65309	7.96795	7.82567	8.89842	7.02042	6.65526	6.56837	8.01666	7.34497	8.67974	6.83924	9.44553	8.11524	8.2691	9.24516	8.32728	7.10009	7.38146	7.77906	8.50562	6.61339	9.04296	8.97343	6.79806
		Normal	5.08234	6.02339	9.24476	6.48449	5.50196	5.47766	7.69079	5.37979	5.99138	7.00937	5.40065
	Figure 1b
		IFITM3 mRNA expression
		Tumor	6.01437	9.67493	5.93426	4.00397	4.07544
		Normal	15.1336	10.6316	9.63594	7.58919	7.12856
	Figure 1c
		MFI(×103) of IFITM3
		Normal	1.549	1.828	3.219	3.178	1.806	1.735
		Tumor	2.38	2.257	3.631	4.577	3.479	2.194
	Figure 1d
		FOXP3+ of CD4+ T cells (%)
		Normal	21.4	20.8	7.11	21.7	6.39	6.89
		Tumor	41.1	61.4	39.1	23.1	67.2	75.2
	Figure 1e
		MFI(×103) of IFITM3
		FOXP3low	1.378	2.113	2.598	3.314	1.521	2.066
		FOXP3hi	1.452	2.159	3.329	3.657	1.946	2.815
	Figure 1f
		MFI(×103)
		FOXP3	5.737	3.247	3.009	2.938	2.968	1.831	1.103	0.988	0.984	1.135	0.952	0.799	1.113
		IFITM3	3.69	3.13	2.136	2.221	1.755	1.445	1.971	1.899	1.015	2.587	1.896	1.379	1.965
	Figure 1g
		Ctla4 mRNA expression
		Normal	8.3786	6.5907	7.7149
		Tumor	8.0561	6.9774	8.4113
		Foxp3 mRNA expression
		dLN	10.2077	10.6463	10.7405
		Tumor	14.6903	11.0822	12.0157
		Ifitm3 mRNA expression
		dLN	2.6865	1.4309	2.1804
		Tumor	4.8446	5.2659	4.2942
[truncated: 105 more columns]

## Sheet: Figure2 
	Figure 2a
		Tumore size(mm3)
		Day	WT1	WT2	WT3	WT4	WT5	WT6	WT7	cKO1	cKO2	cKO3	cKO4	cKO5	cKO6	cKO7
		9	143.64	244.75	184.09	268.03	435.75	262.02	249.75	146.02	113.97	142.53	116.04	133.09	186.19	92.2
		11	226.74	340.59	232.04	414.39	587.75	267.52	378.33	153.18	133.88	155	243.27	209.48	221.29	144.51
		15	251.6	457.9	269.6	558.7	846.5	279.7	502.3	263.7	196.7	217.6	307.6	376.8	249.8	285.1
		19	364.8	926.5	266	1046	1355	346.3	531.1	580.7	126.9	198.8	314	434.4	325.6	428
		23	779.6	1108	646.2	871.2	1834	975.9	585.1	493.6	166.9	189.6	189.6	697.8	488.5	452.9
	Figure 2b
		Tumor weight(g)
		WT1	WT2	WT3	WT4	WT5	WT6	cKO1	cKO2	cKO3	cKO4	cKO5	cKO6
		1.242	1.09	1.265	1.05	2.281	1.299	0.526	0.552	0.227	0.416	0.254	0.736
	Figure 2c
		Survival
		Day	WT	cKO
		8	1
		8	1
		8	1
		8	1
		12	1
		12	1
		12	1
		12	1
		12	1
		16	1
		16	1
		16	1
		16	1
		16	1
		16	1
		16	1
		20	1
		20	1
		20	1
		20	1
		20	1
		20	1
		20	1
		20	1
		16		1
		16		1
		16		1
		16		1
		20		1
		20		1
		20		1
		20		1
		20		1
		25		0
		25		0
		25		0
	Figure 2d
		CD8+ in CD3+ T cells (%)
		WT	12	14.9	15.8	13.9	10.7
		cKO	19.7	19.4	20.7	31.2	20.9
	Figure 2e
		NK in CD45+ T cells(%)
		WT	6.43	5.56	6.62	4.97	5.82
		cKO	10.6	9.38	10.4	6.34	8.77
	Figure 2f
		Ki67+ of Teff cells(%)
		WT	6.61	6.93	4.89	6.55
		cKO	33.3	24.1	31.6	29.5
		Ki67+ of CD8+ T cells(%)
		WT	11.2	9.72	9.64	9.57
		cKO	34.9	30.5	41.1	30.7
	Figure 2g
		% of Teff cells(%)
		IFN	11.1	11.1	11.74	11.7	13.4	23.8	23	17.45	17.7	38.6
		DP	4.62	2.76	1.16	6.31	3.45	5.49	8.97	5.43	8.76	8.95
		TNF	24	19.1	18.2	24.1	23.2	38.8	42.2	26.2	26.4	31.2
	Figure 2h
		% of CD8+ T cells(%)
		IFN	17.4	16.4	13.2	16.4	15.7	22.7	31.7	20	33.7	28.6
		DP	10.7	13	11.6	10.1	15.4	16.9	14.9	18.4	17.2	19.3
		TNF	20.9	15.4	25.3	24.8	21.8	23.9	25.9	25	22.9	25.7

## Sheet: Figure3
	Figure 3a
		FOXP3+ of CD4+ T cells(%)
		WT	12.7	15.6	13.5	16.4
		cKO	36.8	29.7	30.6	31.7
	Figure 3b
		MFI(×103) of FOXP3
		WT	2.394	2.286	2.554	2.197
		cKO	1.794	1.87	2.215	1.71
	Figure 3c
		MFI(×103) of CD25
		WT	1.388	1.335	0.969	1.218
		cKO	1.67	2.051	2.347	1.973
	Figure 3d
		Ki67+ of Treg cells(%)
		WT	13.8	11	16.3	14
		cKO	32.4	40.8	35	35
	Figure 3e
		IFNγ+ of Treg cells(%)
		WT	1.02	1.74	1.02	1.25
		cKO	5.09	3.88	5.28	3.14
	Figure 3f
		IL10+ of Treg cells(%)
		WT	37.1	37.6	32.6	38.2
		cKO	27.2	28.6	29.2	29.1
	Figure 3g
		% of CD45+ cells
			WT1	WT2	WT3	WT4	WT5	WT6	cKO1	cKO2	cKO3	cKO4	cKO5	cKO6
		Tconv	73.1	74.7	75.4	79.4	77.9	75.4	74	73.4	76.6	76.8	78.8	75.9
		CD8	7.55	5.5	6.94	6.72	6.79	7.8	7.1	7.38	7.23	6.94	7.92	7.66
		NK	4.33	4.88	2.92	4.1	3.14	2.86	3.8	3.21	2.32	3.5	2.97	3.63
	Figure 3h
		FOXP3+ of CD4+ T cells(%)
		WT	24.5	24.4	23.4	23
		cKO	24	24.9	22.3	23.3
	Figure 3i
		MFI(×103) of FOXP3
		WT	1.725	1.951	1.355	1.5
		cKO	1.224	1.498	1.842	2.032
	Figure 3j
		MFI(×103) of CD25
		WT	2.156	2.261	2.086	2.393
		cKO	2.129	2.507	2.083	2.805

## Sheet: Figure4
	Figure 4c
		mRNA expression
			WT	cKO		WT	cKO		WT	cKO		WT	cKO		WT	cKO		WT	cKO
		Ifi44	1	4.5	Stat1	1	4.09	Isg15	1	2.66	Jak1	1	4.8	Jak2	1	4.5	Irf1	1	5.27
			0.64	4.02		1.43	4.1		2.24	4.05		0.83	6.1		1.64	4.8		0.74	6.85
			1.37	4.8		1.54	3.42		1.19	3.56		1.49	5.27		1.64	2.76		1.4	5.2
	Figure 4d
		Protein expression
		STAT1		STAT1/ACTIN		PSTAT1		PSTAT1/ACTIN
		WT-24h	107410	1.29472		WT	45765	0.329259
		Cko-24h	142276	1.1058		cKO	74902	0.480699
		WT-72h	189678	1.69816		STAT1		STAT1/ACTIN
		cKO-72h	243103	2.31913		WT	114598	0.824482
		FOXP3		FOXP3/ACTIN		cKO	156839	1.00655
		WT-24h	218140	2.62946		ACTIN
		Cko-24h	179607	1.39595		WT	138994
		WT-72h	203242	1.8196		cKO	155819
		cKO-72h	201762	1.92475
		ACTIN
		WT-24h	82960
		Cko-24h	128663
		WT-72h	111696
		cKO-72h	104825
	Figure 4f
		MFI(×103) of p-STAT1(Tyr701)
			WT1	WT2	WT3	cKO1	cKO2	cKO3
		Ctrl	0.975	1.131	1.251	1.111	1.292	1.19
		5min	1.365	1.438	1.433	1.72	1.628	1.7
		10min	1.649	1.691	1.677	1.83	1.854	1.857
		30min	1.646	1.707	1.712	1.931	1.932	1.976
	Figure 4g
		ChIP signal(% input)
		Ifi44	IgG Ctrl	anti-Stat1		Psmb9	IgG Ctrl	anti-Stat1
		WT	4.90163e-05	7.01178e-05		WT	6.51018e-05	0.000211168
		cKO	7.49938e-05	0.00111553		KO	3.85326e-05	0.00124663
Figure 4d
	anti-STAT1
	anti-FOXP3
	anti-ACTIN
Figure 4e					Figure 4E				Figure 4E
	anti-pSTAT1					anti-STAT1				anti-ACTIN

## Sheet: Figure5
	Figure 5b
		Protein expression
		GAPDH
			371135
			377824
			294147
			295453
			344184
		HA-STAT1		HA/GAPDH
			214772
			151472	0.400906
			130846	0.444832
			103097	0.348946
			83729	0.243268
		MYC-IFITM3		MYC/GAPDH
			250809	0.663825
			350840	1.19274
			412847	1.39734
			550889	1.60057
	Figure 5h
		Protein expression
		pAKT/AKT	WT	cKO
		0min	0.05	0.13
		15min	0.08	0.15
		30min	0.15	0.17
	Figure 5i
		Protein expression
		FOXP3		FOXP3/GAPDH
			316791	1.6433
			343765	1.22291
			413406	1.06266
			313012	0.86215
			354675	1.06771
			265867	0.973879
		GAPDH
			192777
			281103
			389031
			363060
			332182
			272998
		FOXO1		FOXO1/GAPDH
			262824	1.36336
			253288	0.901051
			383340	0.985371
			288501	0.794637
			159184	0.479207
			215519	0.789453
Figure 5a
	IB: STAT1					IB: IFITM3
	input: STAT1					input:GAPDH
Figure 5b
	IB:HA				IB:Myc				IB:GAPDH
Figure 5c
	IB:HA				LaminB					IB:Myc			GAPDH
Figure 5d&e
	GAPDH					IB:Flag				IB:Myc
						IB:HA				input-Myc					input-Flag			input-HA
Figure 5h
	p-AKT					AKT							FOXP3						GAPDH
Figure 5i	FOXO1					FOXP3						GAPDH

## Sheet: Figure6
	Figure 6a
		Protein expression
		GAPDH
		Ctrl	153106
		IL12	190171
		IL27	168403
		IFNg	187087
		STAT1		STAT1/GAPDH
		Ctrl	116230	0.759147
		IL12	145600	0.765627
		IL27	176084	1.04561
		IFNg	229698	1.22776
		IFITM3		IFITM3/GAPDH
		Ctrl	101774	0.664729
		IL12	137032	0.720573
		IL27	144949	0.860727
		IFNg	117997	0.630707
	Figure 6b
		MFI(×103) of IFITM3
			WT1	WT2	WT3	SKO1	SKO2	SKO3
		Ctrl	1.466	1.452	1.091	1.084	0.914	0.88
		IL27	1.759	1.721	1.802	1.187	1.066	1.012
		IFNγ	1.716	1.692	1.561	1.088	1.107	0.989
	Figure 6c
		mRNA expression
			WT1	WT2	SKO1	SKO2
		Ctrl	0.08	0.061	0.033	0.048
		IL27	0.572	0.509	0.07	0.063
		IFNγ	0.302	0.267	0.015	0.005
	Figure 6d
		ChIP signal(% input)
			IgG	anti-STAT1
		Ifitm3(-203 to -70)	0.00308195	0.0275723
		Ifitm3-2(-23 to +109)	0.00491134	0.0306669
	Figure 6e
		Tumore size(mm3)
		Day	WT1	WT2	WT3	WT4	WT5	WT6	WT7	cKO1	cKO2	cKO3	cKO4	cKO5	cKO6	cKO7	IFNγ-/- cKO1	IFNγ-/- cKO2	IFNγ-/- cKO3	IFNγ-/- cKO4	IFNγ-/- cKO5	IFNγ-/- cKO6	IFNγ-/- cKO7
		9	88.5546	119.812	91.5175	77.963	116.898	24.69	129.03	67.8451	101.01	49.3149	117.478	79.6038	119.37	162.14	188.549	132.31	58.4022	119.37	154.41	132.31	148.91
		11	355.472	261.195	319.66	251.202	284.99	156.19	199.24	222.892	95.1495	225.109	206.68	134.94	175.7	281.22	442.906	283.946	217.219	274.909	167.14	120.87	161.05
		15	644.027	500.1	439.427	448.326	362.94	597.34	399.72	141.172	136.24	247.017	424.017	191.8	245.27	434.41	752.663	375.304	437.002	384.33	297.44	175.32	228.77
		19	807.53	520.65	510.94	505.55	434.55	644.68	683.98	265.01	207.88	325.12	493.52	281.92	340.55	539.91	838.22	601.53	409.51	435.7	551.81	242.66	301.08
		23	1037.98	535.405	649.29	619.09	731.93	800.79	836.07	313.2	328.75	426.04	537.16	361.7	404.95	658.02	881.94	803.9	528.79	517.39	673.04	670.22	674.53
	Figure 6f
		Tumor weight(g)
		WT	cKO	IFNγ-/- cKO
		1.808	0.179	0.515
		0.97	0.287	1.264
		0.533	0.217	0.844
		0.584	0.175	0.867
	Figure 6g
		FOXP3+ of CD4+ T cells(%)
		WT	cKO	IFNγ-/- cKO
		7.72	20	11.1
		17.7	19	14.4
		15.6	22.1	15.3
		11.3	26.4	14
	Figure 6h
		IL10+ of Treg cells(%)
		WT	cKO	IFNγ-/- cKO
		19.3	17.1	23.1
		19.3	16.4	29.7
		22	14.5	29.9
		30.1	15.1	24.9
	Figure 6i
		IFNγ+ of Treg cells(%)
		WT	cKO	IFNγ-/- cKO
		1.33	2.73	1.16
		0.68	5.09	0.41
		0.91	2.74	0.42
		0.25	4.78	0.59
	Figure 6j
		Ki67+ of Treg cells(%)
		WT	cKO	IFNγ-/- cKO
		15.5	31.9	9.79
		17.2	22.2	11.5
		19.7	21.2	7.25
		14.9	28	9.59
	Figure 6k
		IFNγ+ of CD8+ T cells(%)
		WT	cKO	IFNγ-/- cKO
		0.18	16.4	0.65
		8.26	24.1	0.1
		11.4	48.3	0.4
		5.31	23.8	0.87
	Figure 6l
		IFNγ+ of Teff cells(%)
		WT	cKO	IFNγ-/- cKO
		2.61	5.85	0.54
		1.25	5.58	1.43
		2.47	8.21	0.19
		0.95	5.67	0.89
Figure 6a	IFITM3				STAT1					FOXP3				GAPDH

## Sheet: Figure7
	Figure 7a
		Tumor size(mm3)
		Day	WT1	WT2	WT3	WT4	WT5	WT6	WT7	cKO1	cKO2	cKO3	cKO4	cKO5	cKO6	cKO7	SKO1	SKO2	SKO3	SKO4	SKO5	SKO6	SKO7	DKO1	DKO2	DKO3	DKO4	DKO5	DKO6	DKO7
		9	149.045	361.043	121.802	187.302	105.613	116.32	124.36	131.018	99.468	156.948	137.281	132.464	111.79	137.97	78.681	75.31	60.001	81.272	81.424	95.903	78.61	212.201	228.398	171.699	251.721	149.936	318.847	111.11
		11	185.144	527.222	290.852	556.88	170.828	201.74	296.95	214.771	249.216	314.912	209.102	131.292	176.87	319.37	134.073	123.688	81.689	182.389	171.199	138.404	88.53	246.95	349.017	297.85	408.427	336.585	409.981	232.13
		15	259.762	786.215	504.4	584.578	263.922	327	545.33	291.736	566.346	492.196	298.239	135.593	338.12	334.21	153.484	147.241	207.814	184.556	214.518	213.009	101.68	386.677	621.196	371.334	713.791	382.593	508.714	298.54
		19	443.354	879.034	707.786	731.449	446.569	503.31	673.55	317.594	664.394	674.436	332.964	243.264	421.9	379.22	211.001	228.443	291.515	216.218	274.11	295.843	159.36	401.299	750.243	628.237	827.913	556.319	697.86	452.49
		23	521.564	955.555	806.698	930.31	638.364	707.44	998.15	449.862	907.913	753.988	489.873	264.243	574.74	594.91	192.831	269.306	330.04	222.676	325.123	395.248	274.21	621.487	846.589	755.385	972.742	722.456	1036.07	996.77
	Figure 7b
		Tumor weight(g)
		WT	cKO	SKO	DKO
		0.922	0.246	0.087	0.726
		0.37	0.226	0.2	0.442
		0.662	0.303	0.19	0.64
		0.335	0.237	0.109	0.446
		0.353	0.123	0.064	1.206
	Figure 7c
		FOXP3+ of CD4+ T cells(%)
		WT	cKO	SKO	DKO
		9.78	14.8	15.2	13.3
		10.9	19.7	13.7	7.89
		11.5	13.2	12.8	9.28
		11.8	13.2	12.2	7.18
		12.1	17.7	15.5	10.8
	Figure 7d
		Number of Treg cells(103/g)
		WT	cKO	SKO	DKO
		0.106539	1.5105	0.451419	0.402486
		0.702964	2.70056	0.508367	0.105942
		0.647683	1.62682	0.35351	0.137063
		0.905004	1.04876	0.272586	0.054239
		0.935601	2.93759	1.66204	0.105119
	Figure 7e
		Number of CD8+ T cells(103/g)
		WT	cKO	SKO	DKO
		1.50999	3.37882	5.70324	0.713113
		1.87949	2.24475	3.55727	1.54072
		1.98354	4.00831	5.37103	0.714376
		2.44385	2.36715	3.96305	1.48581
		2.31122	2.87406	5.19388	1.73718
	Figure 7f
		Number of NK cells(103/g)
		WT	cKO	SKO	DKO
		0.246309	1.22806	2.81052	0.400738
		0.420848	0.886715	0.755367	0.301723
		0.738651	1.77415	1.47918	0.278106
		0.388579	0.869976	0.978669	0.257418
		0.331491	0.680566	0.957489	0.1926
	Figure 7g
		IFNγ+ of CD8+ T cells(%)
		WT	cKO	SKO	DKO
		29.4	24.8	54.13	39.5
		26.4	50.9	46.6	21.35
		20.49	46.7	58.84	28.1
		26.57	40.9	47.9	25.15
		35.2	38.4	54.4	10.39
	Figure 7h
		IFNγ+ of Teff cells(%)
		WT	cKO	SKO	DKO
		16.17	35.54	30.87	5.3
		14.35	28.79	33.38	12.43
		3.02	20.19	26.48	18.82
		18.53	17.21	48.39	7.97
		19.93	24.42	37	6.37

## Sheet: Supplementary Figure1
	Sup Figure1a
		mRNA expression
	IFITM1	Tumor	5.37176	4.72503	7.92817	4.47445	5.67664	5.11705	5.94598	4.6005	5.52979	6.74751	5.95491	5.60163	5.99146	4.21138	7.83795	4.44998	6.00256	6.69277	7.83586	5.3119	3.17155	6.93438	6.5361	6.33962	7.04116	5.16645	7.06876	4.8305	4.68059	3.82241	6.61784	5.52564	7.02967	4.60061	7.58019	6.55671	6.11221	8.08411	6.31217	5.3222	6.13884	6.55214	6.29443	4.91179	7.49665	7.2467	5.40166
		Normal	3.48202	3.82143	5.93703	4.6278	3.78171	3.74731	5.45458	4.74009	3.1577	4.3753	3.49414
	IFITM2
		Tumor	5.98467	3.81186	4.52189	2.46065	5.9641	6.03479	4.53704	5.5456	4.63656	5.14172	6.39275	5.13329	5.3461	5.27649	6.59883	4.84829	4.11087	7.35203	3.61113	3.43064	3.64106	4.56128	3.5123	5.69477	4.43541	7.5638	7.01105	6.14719	3.6201	5.01816	4.37772	6.41514	6.85789	4.74238	4.63982	4.79392	6.42104	5.26458	5.6127	5.65046	5.27777	4.9554	4.03163	3.37997	5.29847	6.2507	3.45306
		Normal	3.11321	4.69831	7.02264	4.8572	3.542	4.97325	4.72291	5.36006	4.52351	4.85075	3.79474
	IFITM10
		Tumor	1.84119	0.451991	0.912325	1.19809	0.778087	2.28475	1.02656	1.34665	1.84282	1.05294	1.25767	1.10494	0.865749	0.8439	1.71738	2.08199	0.751989	1.46276	1.57088	0.921721	0.777509	1.69988	0.649418	1.30088	2.15467	1.16064	1.33721	1.23008	1.15679	1.03143	0.39623	1.01968	1.41093	0.518049	0.640401	1.36713	0.679297	1.57607	0.510354	1.23344	1.68234	1.24657	1.99772	0.549527	1.06456	1.088	0.461551
		Normal	0.311636	0.591793	0.575763	1.3075	0.778028	0.750237	1.03474	0.232409	0.484353	0.528392	0.402255
	Sup Figure1b
		mRNA expression
	IFITM1	Normal	5.46361	6.1228	6.16485	5.63044	6.50211	6.40401	5.16449	8.20673	7.12463	7.36466	5.38678	6.10096	6.46028	6.87356	6.89213	5.79297	8.04543	5.86318	5.82507	5.77711	5.70945	5.87751	5.23413	5.98697	5.53877	5.26276	6.08664	4.97912	6.51405	5.04043	6.88505	6.46235	6.8557	6.0975	7.06177	5.56149	5.56416	5.91748	7.24063	5.86711	6.65945
		Tumor	7.23292	8.10845	8.77878	7.28418	7.53908	9.09286	8.7987	9.3261	8.93644	6.0025	8.5914	6.77745	8.30064	7.6688	8.37132	7.09218	8.21531	9.26762	8.60096	8.16203	6.58071	9.09937	8.98677	7.17732	6.1821	8.26303	6.41298	7.11348	7.74516	7.48766	4.83195	9.3032	8.4024	7.75614	9.46736	8.40744	7.9915	8.3874	9.08466	8.50727	8.78821	7.16599	5.48398	7.51562	8.53732	5.36939	8.15889
	IFITM2
		Normal	4.19915	4.74392	5.35511	4.50632	4.91651	4.9925	5.01994	5.39377	6.2366	4.99059	4.16537	4.85214	4.80696	4.75596	4.93164	5.40071	6.27726	3.81583	4.68129	4.35512	4.51238	5.39877	4.2407	4.45706	4.20829	4.02975	4.86093	5.21237	4.61393	4.6029	4.72033	4.8598	5.16311	4.16593	5.13938	5.28317	4.27976	4.63146	5.83937	4.19969	5.62572
		Tumor	5.30813	5.45883	7.0699	6.12269	6.02333	6.96711	6.21416	7.68136	5.15883	4.23358	5.98288	5.81511	4.53008	5.62242	6.0741	4.42384	6.58194	7.31136	6.22122	5.76644	4.39335	7.35639	8.80077	6.31143	4.95443	6.24201	7.18931	7.03676	5.03888	6.46794	4.60683	6.97422	6.5014	6.85005	5.94177	6.54616	4.92396	6.7712	8.28226	7.58938	5.91286	4.35751	5.13291	6.23651	6.00924	3.45258	5.73741
	IFITM3
		Normal	6.04876	6.7577	7.52435	5.9657	7.07661	6.94532	7.17061	7.90374	7.89653	8.05915	5.76772	6.20193	6.37844	7.42025	7.06811	7.35526	9.18217	6.16956	6.35019	6.14415	6.6884	6.9368	5.82489	6.01193	6.08297	6.01871	6.50235	7.51797	6.42608	6.69457	6.87479	6.09038	7.15707	5.93297	7.53662	7.69794	5.87867	6.00325	8.666	6.46249	7.79894
		Tumor	6.03375	8.40472	9.17875	8.86765	8.03731	9.41977	9.45951	9.29459	10.1466	7.27948	9.00677	7.02914	8.06297	7.57709	8.57323	7.18713	8.01459	10.0824	9.22772	9.2627	6.81492	9.38403	9.9922	8.46715	7.42837	9.19722	8.65676	7.80208	8.44863	8.66061	5.95644	9.75944	10.3385	8.95722	8.15311	8.86646	7.80311	8.9267	9.60273	9.22041	8.93219	7.98108	7.4838	8.19349	8.78374	6.60575	7.09967
	IFITM10
		Normal	0.859436	0.86455	0.799032	0.64211	0.487151	0.679639	0.670045	0.607345	0.604305	0.849611	1.02639	0.99222	1.12624	0.915853	0.838633	0.748555	0.36847	1.25135	1.12379	1.0731	1.45632	0.59107	1.18766	0.937583	0.986529	1.10056	0.768397	0.497607	0.885925	0.816724	0.845226	0.809578	1.07055	0.758587	0.808822	0.527365	0.780468	0.969757	0.576723	0.849932	0.618545
		Tumor	0.495611	0.691212	0.494586	1.66455	0.767131	2.19612	0.691565	0.559583	0.391098	0.862037	0.655361	0.412844	0.487487	0.850603	1.20942	0.32138	0.702885	0.684736	0.995747	0.993329	0.461259	1.46513	0.733686	0.180993	0.551615	0.894918	1.2365	1.18047	1.17021	0.186145	0.425205	1.00548	2.24001	0.68052	0.649329	1.24041	1.26484	0.386546	1.29038	0.446856	0.31296	1.27635	1.81359	1.22433	0.747303	1.07544	0.868587
	Sup Figure1c
		mRNA expression
		Normal	Tumor
		10.1016	10.3394
		4.55979	10.1879
		1.6234	2.8052
		3.20743	2.35823
		3.02547	3.77273
	Sup Figure1d
		MFI (×103) of IFITM3
		Normal	Tumor
		1.88	2.722
		1.343	1.907
		1.42	1.7
		1.202	1.523
	Sup Figure1e
		MFI (×103) of IFITM3
		FOXP3low	FOXP3hi
		0.757	1.262
		1.38	2.26
		2.403	2.799
		1.395	1.463
[truncated: 406 more columns]

## Sheet: Supplementary Figure2
	Sup Figure2b
		Ifitm3 expression
		WT1	WT2	WT3	cKO1	cKO2	cKO3
	Tconv	8.96846	12.4837	12.3809	9.45557	12.7345	8.9325
	iTreg	15.1266	14.5205	13.7819	0.17819	0.26981	0.50688
	Sup Figure2d
		Subsets of Thymus(%)
		WT1	WT2	WT3	WT4	WT5	cKO1	cKO2	cKO3	cKO4	cKO5
	DN	8.94	6.04	5.75	4.09	4.3	5.13	6.01	5.51	3.33	6.23
	DP	72.5	73.7	79.5	81.5	80	78.7	75.4	76.8	85.7	78.1
	SP CD4	12.7	14.7	10.1	12.4	12.8	11.2	12.9	12.6	8.83	12.9
	SP CD8	5.8	5.58	4.65	2.01	2.83	4.98	5.64	5.03	2.11	2.76
		Cell number(×107)
		WT1	WT2	WT3	WT4	cKO1	cKO2	cKO3	cKO4
	DN	0.47	0.516923	0.468333	0.479231	0.254091	0.57033	0.473737	0.35625
	DP	3.41818	5.51539	8.3956	5.44615	8.12121	4.64375	6.11667	6.85454
	SP CD4	0.954545	0.938462	0.7975	0.923077	0.490909	1.09231	0.80303	0.6625
	SP CD8	0.433636	0.397692	0.384167	0.455385	0.193182	0.435165	0.30101	0.2625
	Sup Figure2e
		CD4+ number(×107)
		WT1	WT2	WT3	cKO1	cKO2	cKO3
	SP	1.23226	1.37552	1.36113	0.897048	1.52302	1.31214
	PLN	1.21745	0.814981	1.27832	1.3095	1.25334	1.22968
		CD8+ number(×107)
		WT1	WT2	WT3	cKO1	cKO2	cKO3
	SP	0.880184	0.982511	0.972234	0.940748	1.08787	0.937241
	PLN	0.93918	0.9287	0.986129	1.01018	0.966865	0.948612
	Sup Figure2f
		FOXP3+ in CD4+ T cells(%)
		WT1	WT2	WT3	WT4	WT5	cKO1	cKO2	cKO3	cKO4	cKO5
	SP	16	16.8	14.3	13.1	14.2	16	18.2	16	14.3	16.5
	PLN	13.2	15.7	11.5	9.99	11.2	13.7	14.8	12.4	10.5	14.1
		MFI (×103) of FOXP3
		WT1	WT2	WT3	WT4	WT5	cKO1	cKO2	cKO3	cKO4	cKO5
	SP	3.054	2.993	3.344	3.702	3.799	2.911	2.913	3.106	3.565	3.017
	PLN	3.485	3.473	3.799	4.133	4.114	3.275	3.301	3.475	3.961	3.363
Sup Figure2c	IFITM3						FOXP3					GAPDH

## Sheet: Supplementary Figure3
	Sup Figure3a
		% of CD4+ T cells
		WT1	WT2	WT3	WT4	WT5	cKO1	cKO2	cKO3	cKO4	cKO5
	SP-CD44loCD62Lhi	67.2	62.4	60.8	57.9	58.7	67.3	65.1	59.3	58.9	58.9
	SP-CD44hiCD62Lhi	4.1	5.33	4.32	4.94	4.83	5.63	6.68	6.11	4.67	5.14
	SP-CD44hiCD62Llo	24.6	26.3	31.2	27.2	29.7	24	23.3	28.6	25.2	27.8
	PLN-CD44loCD62Lhi	56.2	50.2	54.3	42.7	48.7	44.2	52.8	49.3	52.1	58.3
	PLN-CD44hiCD62Lhi	28.5	27.6	34.7	27.6	28.9	23.3	25	31.5	25.8	25.3
	PLN-CD44hiCD62Llo	8.5	11.9	6.08	5.93	9.84	4.69	6.47	12.3	6.98	6.3
	Sup Figure3b
		% of CD8+ T cells
		WT1	WT2	WT3	WT4	WT5	cKO1	cKO2	cKO3	cKO4	cKO5
	SP-CD44loCD62Lhi	56.2	50.2	54.3	42.7	48.7	44.2	52.8	49.3	52.1	58.3
	SP-CD44hiCD62Lhi	28.5	27.6	34.7	27.6	28.9	26.2	26.7	31	25.8	25.3
	SP-CD44hiCD62Llo	8.5	11.9	6.08	12.3	9.84	11.9	7.24	7.27	6.98	6.3
	PLN-CD44loCD62Lhi	60.7	59.8	55	58.4	57.9	49.8	47.3	43.6	61.6	65.4
	PLN-CD44hiCD62Lhi	35.6	29.7	40.6	33.3	35.4	35.3	31.5	28.3	32.9	30.8
	PLN-CD44hiCD62Llo	2.23	5.82	2.67	3.92	3.55	7.48	5.9	7.91	3.04	2.61
	Sup Figure3c
		IFNγ+ of CD4+ T cells(%)
		WT1	WT2	WT3	WT4	WT5	cKO1	cKO2	cKO3	cKO4	cKO5
	SP	4.44	2.72	3.49	7.89	4.41	4	3.28	4.43	3.94	6.99
	pLN	2.06	2.36	3.39	1.28	1.76	2.36	2.75	1.42	3.02	2.44
	BM	1.08	2.49	1.18	0.66	1.69	0.68	2.44	2.51	1.65	2.41
	Sup Figure3d
		IFNγ+ of CD8+ T cells(%)
		WT1	WT2	WT3	WT4	WT5	cKO1	cKO2	cKO3	cKO4	cKO5
	SP	4.59	5	7.13	9.59	9.12	3.41	6.62	7.37	8.65	8
	pLN	6.39	2.52	6.84	2.37	6.86	2.69	7.35	2.87	5.16	2.91
	BM	1.326	4.14	3.12	1.34	1.48	1.57	0.884	2.11	1.4	0.82
	Sup Figure3e
		% of CD4+ T cells
	SP-CD44loCD62Lhi	34.8	40.2	28.1	28.8	16.2	10	13	21.9
	SP-CD44hiCD62Lhi	2.19	2.04	2.36	3.15	0.97	0.42	1.26	1.66
	SP-CD44hiCD62Llo	56.4	49.3	45.6	62.7	73.6	70.8	75.8	70
	PLN-CD44loCD62Lhi	67.7	72	73.9	65.1	25.6	37	42.5	50.6
	PLN-CD44hiCD62Lhi	3.4	3.77	3.79	4.02	1.68	1.82	2.36	1.99
	PLN-CD44hiCD62Llo	25.4	21.1	19.8	26.3	58.7	51.2	34.6	34.4
	Sup Figure3f
		% of CD8+ T cells
		WT1	WT2	WT3	WT4	cKO1	cKO2	cKO3	cKO4
	SP-CD44loCD62Lhi	67.9	65	69.4	64.6	42.1	37.5	53.7	36
	SP-CD44hiCD62Lhi	26.1	27.1	21.6	19.9	9.85	7.86	11.4	11.1
	SP-CD44hiCD62Llo	6.31	6.98	5.44	4.99	16.6	11.9	10.1	15.7
	PLN-CD44loCD62Lhi	66.2	61.9	61.4	69.8	14.9	15.5	23.1	35
	PLN-CD44hiCD62Lhi	24.8	30.6	24.3	23.8	8.89	20.4	12.5	9.83
	PLN-CD44hiCD62Llo	4.29	7	4.67	4.96	32.1	29.1	23	16.4
	Sup Figure3g
		IFNγ+ of CD4+ T cells(%)
		WT1	WT2	WT3	WT4	cKO1	cKO2	cKO3	cKO4
	SP	3.31	3.02	4.5	3.4	4.5	4.88	5.38	6.78
	PLN	2.39	2.3	1.98	2.29	8.71	3.68	4.49	7
	MLN	3.92	3.77	3.07	3.94	3.23	5.56	3.55	2.94
	Sup Figure3h
		IFNγ+ of CD8+ T cells(%)
		WT1	WT2	WT3	WT4	cKO1	cKO2	cKO3	cKO4
	SP	7.93	4.55	9.19	5.66	10.5	9.6	12	13.6
	PLN	4.41	5.15	4.37	3.43	22.9	9.94	17.2	8.14
	MLN	3.77	4.81	5.74	5.49	9.56	16.7	16.8	15.2

[truncated: 6 more sheets: Supplementary Figure4, Supplementary Figure5, Supplementary Figure6, Supplementary Figure7, Supplementary Figure8, Supplementary Figure9]
